# Supplementary material for: Antigen-Specific T Cell Immunotherapy Targeting Claudin18.2 in Gastric Cancer
Source: Cancers (Basel). 2022 Jun 2;14(11):2758. doi: 10.3390/cancers14112758 (PMC9179507; doi:10.3390/cancers14112758)
Supplement: Supplementary file 1 [file cancers-14-02758-s001.zip]

Archive with 3 entries (2 files):
- cancers-1730645-supplementary/
- cancers-1730645-supplementary/Supplementary Figure.pdf
- cancers-1730645-supplementary/Supplementary Table.pdf
